# Supplementary material for: Alzheimer’s and Parkinson’s Diseases Predict Different COVID-19 Outcomes: A UK Biobank Study
Source: Geriatrics (Basel). 2021 Jan 26;6(1):10. doi: 10.3390/geriatrics6010010 (PMC7839041; doi:10.3390/geriatrics6010010)
Supplement: Supplementary file 1 [file geriatrics-06-00010-s001.zip]

Archive with 22 entries (22 files):
- Supplementary_Table_1.xlsx
- __MACOSX/._Supplementary_Table_1.xlsx
- Supplementary_Table_2.xlsx
- __MACOSX/._Supplementary_Table_2.xlsx
- Supplementary_Table_3.xlsx
- __MACOSX/._Supplementary_Table_3.xlsx
- Supplementary_Table_4.xlsx
- __MACOSX/._Supplementary_Table_4.xlsx
- Supplementary_Table_5.xlsx
- __MACOSX/._Supplementary_Table_5.xlsx
- Supplementary_Table_6.xlsx
- __MACOSX/._Supplementary_Table_6.xlsx
- Supplementary_Table_7.xlsx
- __MACOSX/._Supplementary_Table_7.xlsx
- Supplementary_Table_8.xlsx
- __MACOSX/._Supplementary_Table_8.xlsx
- Supplementary_Table_9.xlsx
- __MACOSX/._Supplementary_Table_9.xlsx
- Supplementary_Table_10.xlsx
- __MACOSX/._Supplementary_Table_10.xlsx
- Supplementary_Table_11.xlsx
- __MACOSX/._Supplementary_Table_11.xlsx
