# Supplementary material for: Alzheimer’s and Parkinson’s Diseases Predict Different COVID-19 Outcomes: A UK Biobank Study
Source: Geriatrics (Basel). 2021 Jan 26;6(1):10. doi: 10.3390/geriatrics6010010 (PMC7839041; doi:10.3390/geriatrics6010010)
Supplement: Supplementary file 1 [file geriatrics-06-00010-s001.zip › Supplementary_Table_1.xlsx]

## Sheet: Supplementary Table 1
Supplementary Table 1. Descriptive statistics of the UK Biobank cohort data. This table is related to Figure 1.
Baseline characteristics of 13,338 UK Biobank participants included in the study. The C-reactive protein levels are normalised to total protein levels and log-transformed. White matter hyperintensity levels are normalised to total brain volumes and log-transformed. Household number refers to the number of people per single household. N-Miss, number of missing values; SD, standard deviation; A lev…
Variable name	COVID-19 negative	COVID-19 positive	Total number of individuals
	(N0=11712)	(N1=1626)	(N0+N1=13338)
History of cancer(s)
N-Miss	20	4	24
Mean (SD)	0.125 (0.368)	0.091 (0.300)	0.121 (0.360)
Range	0.000 - 5.000	0.000 - 2.000	0.000 - 5.000
Townsend Social Deprivation Index
N-Miss	22	1	23
Mean (SD)	-0.949 (3.279)	-0.326 (3.422)	-0.873 (3.303)
Range	-6.258 - 9.235	-6.156 - 9.319	-6.258 - 9.319
Smoking
N-Miss	53	15	68
Prefer not to disclose	1 (0.0%)	0 (0.0%)	1 (0.0%)
Current	1417 (12.2%)	177 (11.0%)	1594 (12.0%)
Never	5746 (49.3%)	795 (49.3%)	6541 (49.3%)
Previous	4495 (38.6%)	639 (39.7%)	5134 (38.7%)
Wheezing
N-Miss	283	53	336
FALSE	8459 (74.0%)	1139 (72.4%)	9598 (73.8%)
TRUE	2970 (26.0%)	434 (27.6%)	3404 (26.2%)
Diabetes diagnosis
N-Miss	47	11	58
FALSE	10589 (90.8%)	1444 (89.4%)	12033 (90.6%)
TRUE	1076 (9.2%)	171 (10.6%)	1247 (9.4%)
Sex
Female	6071 (51.8%)	781 (48.0%)	6852 (51.4%)
Male	5641 (48.2%)	845 (52.0%)	6486 (48.6%)
People in the household
N-Miss	146	24	170
Mean (SD)	2.298 (1.397)	2.516 (1.351)	2.325 (1.393)
Range	1.000 - 46.000	1.000 - 18.000	1.000 - 46.000
Average Household Income (GBP)
N-Miss	1956	284	2240
18,000 to 30,999	2508 (25.2%)	328 (23.9%)	2836 (25.1%)
31,000 to 51,999	2239 (22.5%)	317 (23.1%)	2556 (22.6%)
52,000 to 100,000	1613 (16.2%)	215 (15.7%)	1828 (16.2%)
Greater than 100,000	482 (4.9%)	47 (3.4%)	529 (4.7%)
Less than 18,000	2914 (29.3%)	435 (31.8%)	3349 (29.6%)
Parkinson's disease diagnosis
False	11583 (98.9%)	1598 (98.3%)	13181 (98.8%)
True	129 (1.1%)	28 (1.7%)	157 (1.2%)
Alzheimer’s disease diagnosis
False	11654 (99.5%)	1600 (98.4%)	13254 (99.4%)
True	58 (0.5%)	26 (1.6%)	84 (0.6%)
High blood pressure
N-Miss	325 (2.8%)	47 (2.9%)	372 (2.8%)
False	6274 (53.6%)	884 (54.4%)	7158 (53.7%)
True	5113 (43.7%)	695 (42.7%)	5808 (43.5%)
Age
Mean (SD)	69.874 (8.230)	68.041 (9.185)	69.650 (8.373)
Range	50.000 - 84.000	50.000 - 84.000	50.000 - 84.000
Population density
Mean (SD)	8.317 (20.630)	8.071 (15.487)	8.287 (20.074)
Range	0.119 - 450.975	0.238 - 380.796	0.119 - 450.975
Waist-to-hip ratio
N-Miss	74	12	86
Mean (SD)	0.889 (0.093)	0.897 (0.091)	0.890 (0.093)
Range	0.587 - 1.222	0.637 - 1.360	0.587 - 1.360
Education level
N-Miss	263	39	302
A levels/AS levels	341 (3.0%)	34 (2.1%)	375 (2.9%)
College or University degree	1236 (10.8%)	156 (9.8%)	1392 (10.7%)
CSEs	646 (5.6%)	107 (6.7%)	753 (5.8%)
Professional qualifications	3102 (27.1%)	440 (27.7%)	3542 (27.2%)
NVQ/HND/HNC	1618 (14.1%)	248 (15.6%)	1866 (14.3%)
O levels/GCSEs	1950 (17.0%)	209 (13.2%)	2159 (16.6%)
None of the above	2556 (22.3%)	393 (24.8%)	2949 (22.6%)
Housing type
N-Miss	15	1	16
A flat, maisonette or apartment	1344 (11.5%)	206 (12.7%)	1550 (11.6%)
A house or bungalow	10205 (87.2%)	1400 (86.2%)	11605 (87.1%)
Care home	6 (0.1%)	0 (0.0%)	6 (0.0%)
Mobile or temporary structure (i.e. caravan)	24 (0.2%)	0 (0.0%)	24 (0.2%)
Sheltered accommodation	76 (0.6%)	13 (0.8%)	89 (0.7%)
None of the above	42 (0.4%)	6 (0.4%)	48 (0.4%)
Ethnicity
Minority	1498 (12.8%)	308 (18.9%)	1806 (13.5%)
White	10214 (87.2%)	1318 (81.1%)	11532 (86.5%)
Education score
N-Miss	396	55	451
Mean (SD)	17.199 (17.229)	20.871 (19.232)	17.647 (17.526)
Range	0.020 - 96.190	0.030 - 95.090	0.020 - 96.190
Dementia diagnosis (any)
FALSE	11566 (98.8%)	1575 (96.9%)	13141 (98.5%)
TRUE	146 (1.2%)	51 (3.1%)	197 (1.5%)
Frontotemporal dementia diagnosis
FALSE	11709 (100.0%)	1623 (99.8%)	13332 (100.0%)
TRUE	3 (0.0%)	3 (0.2%)	6 (0.0%)
Vascular dementia diagnosis
FALSE	11683 (99.8%)	1615 (99.3%)	13298 (99.7%)
TRUE	29 (0.2%)	11 (0.7%)	40 (0.3%)
Normalised C-reactive protein levels
N-Miss	1699	270	1969
Mean (SD)	0.041 (0.065)	0.042 (0.071)	0.041 (0.065)
Range	0.001 - 0.949	0.001 - 0.963	0.001 - 0.963
Normalised white matter hyperintensity
N-Miss	10962	1538	12500
Mean (SD)	0.004 (0.005)	0.004 (0.008)	0.004 (0.006)
Range	0.000 - 0.044	0.000 - 0.068	0.000 - 0.068
Blood group
N-Miss	400	68	468
AA	892 (7.9%)	135 (8.7%)	1027 (8.0%)
AB	392 (3.5%)	54 (3.5%)	446 (3.5%)
AO	4079 (36.1%)	554 (35.6%)	4633 (36.0%)
BB	79 (0.7%)	15 (1.0%)	94 (0.7%)
BO	1079 (9.5%)	154 (9.9%)	1233 (9.6%)
OO	4791 (42.4%)	646 (41.5%)	5437 (42.2%)
