# Supplementary material for: Alzheimer’s and Parkinson’s Diseases Predict Different COVID-19 Outcomes: A UK Biobank Study
Source: Geriatrics (Basel). 2021 Jan 26;6(1):10. doi: 10.3390/geriatrics6010010 (PMC7839041; doi:10.3390/geriatrics6010010)
Supplement: Supplementary file 1 [file geriatrics-06-00010-s001.zip › Supplementary_Table_2.xlsx]

## Sheet: Supplementary Table 2
Supplementary Table 2. Descriptive statistics for minority groups in the UK Biobank. This table is related to Figure 1.
Summary of the number of individuals from each ethnic group included in the analysis and the outcomes of the COVID-19 test. The data are presented as the number of patients, followed by the percentage of the number of participants relative to the total number of participants in parentheses. N-Miss, number of missing values.
Ethnicity	Negative COVID-19 test	Positive COVID-19 test	Total number of participants
N-Miss	42	9	51
African	108 (0.9%)	39 (2.4%)	147 (1.1%)
Any other Asian background	42 (0.4%)	13 (0.8%)	55 (0.4%)
Any other Black background	2 (0.0%)	2 (0.1%)	4 (0.0%)
Any other mixed background	27 (0.2%)	4 (0.2%)	31 (0.2%)
Any other white background	369 (3.2%)	48 (3.0%)	417 (3.1%)
Bangladeshi	5 (0.0%)	2 (0.1%)	7 (0.1%)
Black or Black British	2 (0.0%)	0 (0.0%)	2 (0.0%)
British	10190 (87.3%)	1316 (81.4%)	11506 (86.6%)
Caribbean	134 (1.1%)	43 (2.7%)	177 (1.3%)
Chinese	25 (0.2%)	7 (0.4%)	32 (0.2%)
Indian	172 (1.5%)	39 (2.4%)	211 (1.6%)
Irish	339 (2.9%)	48 (3.0%)	387 (2.9%)
Other ethnic group	137 (1.2%)	29 (1.8%)	166 (1.2%)
Pakistani	41 (0.4%)	16 (1.0%)	57 (0.4%)
White	24 (0.2%)	2 (0.1%)	26 (0.2%)
White and Asian	24 (0.2%)	4 (0.2%)	28 (0.2%)
White and Black African	14 (0.1%)	3 (0.2%)	17 (0.1%)
White and Black Caribbean	15 (0.1%)	2 (0.1%)	17 (0.1%)
