# Supplementary material for: Alzheimer’s and Parkinson’s Diseases Predict Different COVID-19 Outcomes: A UK Biobank Study
Source: Geriatrics (Basel). 2021 Jan 26;6(1):10. doi: 10.3390/geriatrics6010010 (PMC7839041; doi:10.3390/geriatrics6010010)
Supplement: Supplementary file 1 [file geriatrics-06-00010-s001.zip › Supplementary_Table_3.xlsx]

## Sheet: Supplementary Table 3
Supplementary Table 3. Diagnosis of dementia increases the risk of COVID-19 infection. This table is related to Figure 2 a).
Risk factors associated with COVID-19 diagnosis in the UK Biobank cohort. Household number refers to the number of people per single household. The odds ratios for education levels are relative to A-levels. NVQ/HND/HNC, participants who received vocational qualifications such as National Vocational Qualifications (NVQ), Higher National Certificate (HNC) or Higher National Diploma (HND); CSEs, par…
Variable category	Variable name	Infectivity odds ratio	Lower confidence level	Upper confidence level	P-value
	Intercept	0.264661	0.17947	0.39029	0.000621274
Comorbidities	Dementia diagnosis (all) (true compared to false)	3.2578	2.73842	3.87569	1.0423e-11
	History of cancer(s) (true compared to false)	0.815148	0.746555	0.890043	0.0200614
Other risk factors	Waist-to-hip ratio	3.07813	2.26679	4.17985	0.000238033
	Age	0.974405	0.970846	0.977978	1.39068e-12
	Ethnicity (White compared to minority)	0.721083	0.667798	0.77862	2.04805e-05
Socio-economic factors	Population density	0.997761	0.996153	0.999373	0.164824
	Household number	1.0542	1.03664	1.07205	0.00167391
	Townsend social deprivation index	1.03653	1.02765	1.04548	3.02686e-05
Education certification	College or University degree	1.16143	0.94954	1.42061	0.457511
	NVQ/HND/HNC	1.42895	1.17591	1.73643	0.0670305
	Professional qualifications	1.42704	1.18113	1.72415	0.0600848
	O levels/GCSEs	1.1287	0.927444	1.37363	0.537586
	CSEs	1.43052	1.15732	1.76821	0.0911359
	None of the above	1.67435	1.38289	2.02722	0.00703685
