# Supplementary material for: Alzheimer’s and Parkinson’s Diseases Predict Different COVID-19 Outcomes: A UK Biobank Study
Source: Geriatrics (Basel). 2021 Jan 26;6(1):10. doi: 10.3390/geriatrics6010010 (PMC7839041; doi:10.3390/geriatrics6010010)
Supplement: Supplementary file 1 [file geriatrics-06-00010-s001.zip › Supplementary_Table_4.xlsx]

## Sheet: Supplementary Table 4
Supplementary Table 4. Diagnosis of dementia increases the risk of COVID-19 death. This table is related to Figure 2 b).
Risk factors associated with both testing positive and dying from COVID-19 within the UK Biobank cohort. Blood pressure is relative to participants who were not tested for blood pressure. Smoking is relative to being a current smoker. The C-reactive protein levels are normalised to total protein levels and log-transformed. Household number refers to the number of people per single household.
Variable category	Variable name	Mortality odds ratio	Lower confidence level	Upper confidence level	P-value
	Intercept	1.86001e-05	4.82202e-06	7.17464e-05	7.1126e-16
Comorbidities	Dementia diagnosis (all) (true compared to false)	4.32647	3.33674	5.60976	1.71115e-08
	History of cancer(s) (true compared to false)	0.569096	0.449319	0.720804	0.0170617
	Diabetes diagnosis (true compared to false)	1.06889	0.877659	1.30178	0.735394
Other risk factors	Waist-to-hip ratio	3.69156	1.32707	10.2689	0.201747
	Age	1.09436	1.08166	1.10721	1.14021e-14
	Ethnicity (white compared to minority)	0.716764	0.588529	0.87294	0.0911486
	Healthy blood pressure	0.771411	0.49929	1.19184	0.550787
	High blood pressure	1.04581	0.679447	1.60972	0.91728
	Smoking (never) (compared to current smoker)	0.854004	0.684907	1.06485	0.474464
	Smoking (previous) (compared to current smoker)	0.918397	0.741492	1.13751	0.690744
	Wheezing	1.05919	0.91026	1.2325	0.704309
	Sex (male compared to female)	1.44313	1.20051	1.73478	0.0462774
	Normalised C-reactive protein levels	1.1077	1.03545	1.185	0.129408
Socio-economic factors	Population density	1.00207	0.999368	1.00477	0.443883
	Household number	1.01213	0.962704	1.06409	0.809743
	Townsend social deprivation index	1.07464	1.05299	1.09673	0.000404794
