# Supplementary material for: Alzheimer’s and Parkinson’s Diseases Predict Different COVID-19 Outcomes: A UK Biobank Study
Source: Geriatrics (Basel). 2021 Jan 26;6(1):10. doi: 10.3390/geriatrics6010010 (PMC7839041; doi:10.3390/geriatrics6010010)
Supplement: Supplementary file 1 [file geriatrics-06-00010-s001.zip › Supplementary_Table_5.xlsx]

## Sheet: Supplementary Table 5
Supplementary Table 5. Diagnoses of Alzheimer's and Parkinson’s diseases increase the risk of COVID-19 infection. This table is related to Figure 3 a).
Risk factors associated with COVID-19 diagnosis in the UK Biobank cohort. Household number refers to the number of people per single household. The odds ratios for education levels are relative to A-levels. NVQ/HND/HNC, participants who received vocational qualifications such as National Vocational Qualifications (NVQ), Higher National Certificate (HNC) or Higher National Diploma (HND); CSEs, par…
Variable category	Variable name	Infectivity odds ratio	Lower confidence level	Upper confidence level	P-value
	Intercept	0.268716	0.182057	0.396625	0.00073752
Comorbidities	Parkinson's disease diagnosis (true compared to false)	1.74244	1.33614	2.2723	0.0364891
	Alzheimer’s disease diagnosis (true compared to false)	4.65769	3.47347	6.24565	1.56817e-07
	Vascular dementia diagnosis (true compared to false)	3.60287	2.40363	5.40044	0.00154169
	Frontotemporal dementia diagnosis (true compared to false)	4.26981	1.23982	14.7049	0.240462
	History of cancer(s) (true compared to false)	0.835305	0.760307	0.917701	0.0557577
Other risk factors	Waist-to-hip ratio	2.49583	1.61873	3.84818	0.0346533
	Age	0.96807	0.964084	0.972073	3.70082e-15
	Ethnicity (white compared to minority)	0.711671	0.65443	0.773918	4.98082e-05
	Sex (male compared to female)	1.09852	1.01555	1.18827	0.231492
Socio-economic factors	Household number	1.08081	1.06012	1.1019	5.79544e-05
	Townsend Social Deprivation Index	1.03794	1.02784	1.04813	0.000139283
	Population density	0.996547	0.994521	0.998578	0.0892995
Average Household Income (GBP)	18,000 to 30,999	12389.6	3.55679e-82	Infinite	0.961837
	31,000 to 51,999	12796.2	3.67348e-82	Infinite	0.961706
	52,000 to 100,000	11249	3.22929e-82	Infinite	0.962228
	Greater than 100,000	7535.55	2.16315e-82	Infinite	0.963849
	Less than 18,000	13540.3	3.88717e-82	Infinite	0.961478
Education certification	College or University degree	1.13643	0.918257	1.40644	0.548536
	CSEs	1.27224	1.01588	1.59329	0.284607
	Professional qualifications	1.35305	1.10836	1.65176	0.129576
	NVQ/HND/HNC	1.33126	1.08386	1.63513	0.164013
	O levels/GCSEs	1.0435	0.847745	1.28446	0.8376
	None of the above	1.56669	1.27697	1.92214	0.0281136
