# Supplementary material for: Alzheimer’s and Parkinson’s Diseases Predict Different COVID-19 Outcomes: A UK Biobank Study
Source: Geriatrics (Basel). 2021 Jan 26;6(1):10. doi: 10.3390/geriatrics6010010 (PMC7839041; doi:10.3390/geriatrics6010010)
Supplement: Supplementary file 1 [file geriatrics-06-00010-s001.zip › Supplementary_Table_6.xlsx]

## Sheet: Supplementary Table 6
Supplementary Table 6. Diagnoses of Alzheimer's diseases and parkinsonism increase the risk of COVID-19 infection.
Risk factors associated with COVID-19 diagnosis in the UK Biobank cohort. Household number refers to the number of people per single household. The odds ratios for education levels are relative to A-levels. NVQ/HND/HNC, participants who received vocational qualifications such as National Vocational Qualifications (NVQ), Higher National Certificate (HNC) or Higher National Diploma (HND); CSEs, par…
Variable category	Variable name	Infectivity odds ratio	Lower confidence level	Upper confidence level	P-value
	Intercept	0.268716	0.182057	0.396625	0.00073752
Comorbidities	Parkinsonism diagnosis (true compared to false)	1.71192	1.37053	2.13836	0.0156447
	Alzheimer’s disease diagnosis (true compared to false)	4.1533	3.22501	5.34881	1.82e-08
	Vascular dementia diagnosis (true compared to false)	2.51144	1.69676	3.71727	0.018858
	Frontotemporal dementia diagnosis (true compared to false)	3.08957	1.16105	8.22136	0.249084
	History of cancer(s) (true compared to false)	0.810496	0.742256	0.88501	0.0168994
Other risk factors	Waist-to-hip ratio	3.08768	2.27272	4.19488	0.00023411
	Age	0.974271	0.970709	0.977847	1.12e-12
	Ethnicity (white compared to minority)	0.720942	0.667652	0.778485	2.04e-05
Socio-economic factors	Household number	1.05424	1.03667	1.07211	0.00167138
	Townsend Social Deprivation Index	1.0377	1.02881	1.04666	1.69e-05
	Population density	0.997647	0.996015	0.999281	0.15012
Education certification	College or University degree	1.15506	0.94426	1.41292	0.474378
	CSEs	1.41306	1.14305	1.74685	0.102994
	Professional qualifications	1.41907	1.17446	1.71463	0.0643163
	NVQ/HND/HNC	1.41834	1.16714	1.72361	0.0729911
	O levels/GCSEs	1.12299	0.922689	1.36677	0.554903
	None of the above	1.65447	1.3664	2.00327	0.00849101
