# Supplementary material for: Alzheimer’s and Parkinson’s Diseases Predict Different COVID-19 Outcomes: A UK Biobank Study
Source: Geriatrics (Basel). 2021 Jan 26;6(1):10. doi: 10.3390/geriatrics6010010 (PMC7839041; doi:10.3390/geriatrics6010010)
Supplement: Supplementary file 1 [file geriatrics-06-00010-s001.zip › Supplementary_Table_7.xlsx]

## Sheet: Supplementary Table 7
Supplementary Table 7. Diagnosis of Alzheimer's disease increases the risk of COVID-19 death. This table is related to Figure 3 b).
Risk factors associated with both testing positive and dying from COVID-19 within the UK Biobank cohort. The C-reactive protein levels are normalised to total proteis levels and log-transformed.
Variable category	Variable name	Mortality odds ratio	Lower confidence level	Upper confidence level	P-value
	Intercept	1.14e-05	3.47e-06	3.74e-05	1.02e-21
Comorbidities	Alzheimer’s disease diagnosis (true compared to false)	4.17221	2.87552	6.05363	0.00012418
	Frontotemporal dementia diagnosis (true compared to false)	16.3614	5.4457	49.1571	0.0110658
	Diabetes diagnosis (true compared to false)	1.09081	0.901649	1.31966	0.648099
	History of cancer(s) (true compared to false)	0.638576	0.513724	0.793772	0.0392445
Other risk factors	Waist-to-hip ratio	5.8312	2.18236	15.5808	0.0728048
	Sex (male compared to female)	1.38943	1.16463	1.65761	0.0623812
	Age	1.09337	1.08162	1.10525	1.42e-16
	Ethnicity (white compared to minority)	0.760099	0.62872	0.918932	0.148311
	Normalised C-reactive protein levels	1.1083	1.03897	1.18225	0.111429
Socio-economic factors	Townsend Social Deprivation Index	1.0729	1.05241	1.09378	0.00026226
