# Supplementary material for: Alzheimer’s and Parkinson’s Diseases Predict Different COVID-19 Outcomes: A UK Biobank Study
Source: Geriatrics (Basel). 2021 Jan 26;6(1):10. doi: 10.3390/geriatrics6010010 (PMC7839041; doi:10.3390/geriatrics6010010)
Supplement: Supplementary file 1 [file geriatrics-06-00010-s001.zip › Supplementary_Table_8.xlsx]

## Sheet: Supplementary Table 9
Supplementary Table 8. Participants with Alzheimer's disease have increased risk of dying from COVID-19, independent of other common risk factors.
Risk factors associated with both testing positive and dying from COVID-19 within the UK Biobank cohort, in the subset of patients with a positive diagnosis of Alzheimer's disease. The model shows that the diagnosis of Alzheimer's disease increases the risk of COVID-19 death, independently of underlying risk factors characterising the Alzheimer's disease patients within the UK Biobank.
Variable category	Variable name	Mortality odds ratio	Lower confidence level	Upper confidence level	P-value
	Intercept	6.51e-06	0	Infinite	0.993841
Comorbidities	History of cancer(s) (true compared to false)	4.27696	1.42864	12.804	0.185063
	Diabetes diagnosis (true compared to false)	1.28448	0.499814	3.301	0.790823
Other risk factors	Sex (male compared to female)	4.05329	1.50301	10.9308	0.158323
	Waist-to-hip ratio	0.00019419	3.06e-07	0.123259	0.185368
	Age	1.01536	0.91275	1.12951	0.886216
	Ethnicity (white compared to minority)	4.69903e+06	0	Infinite	0.992076
Socio-economic factors	Townsend Social Deprivation Index	0.908796	0.80729	1.02307	0.419399
