# Supplementary material for: Alzheimer’s and Parkinson’s Diseases Predict Different COVID-19 Outcomes: A UK Biobank Study
Source: Geriatrics (Basel). 2021 Jan 26;6(1):10. doi: 10.3390/geriatrics6010010 (PMC7839041; doi:10.3390/geriatrics6010010)
Supplement: Supplementary file 1 [file geriatrics-06-00010-s001.zip › Supplementary_Table_9.xlsx]

## Sheet: Supplementary Table 8
Supplementary Table 9. Diagnosis of Parkinson's disease does not explain the risk of COVID-19 death.
Risk factors associated with dying from COVID-19 within the UK Biobank cohort, in the subset of patients with a positive diagnosis of Parkinson's disease. The model shows that the diagnosis of Parkinson's disease does not explain the risk of COVID-19 death, indicating that other comorbidities in participants with PD may explain their risk of dying from COVID-19.
Variable category	Variable name	Mortality odds ratio	Lower confidence level	Upper confidence level	P-value
	Intercept	4.66448e-28	0	Infinite	0.985127
Comorbidities	History of cancer(s) (true compared to false)	0.108357	0.0164062	0.715661	0.239108
	Diabetes diagnosis (true compared to false)	2.35842e-10	0	Inf	0.99519
Other risk factors	Waist-to-hip ratio	6.04115e-11	6.40505e-16	5.69792e-06	0.0399551
	Sex (male compared to female)	15.1544	2.95179	77.8027	0.0965795
	Age	2.24443	1.49269	3.37477	0.0474671
	High blood pressure	0.0195952	0.00249817	0.153701	0.0562336
	Wheezing	0.0255464	0.00255678	0.25525	0.111104
	Ethnicity (white compared to minority)	1.2578e+08	0	Infinite	0.995592
Socio-economic factors	Townsend Social Deprivation Index	1.80864	1.36431	2.39768	0.0355641
