# Supplementary material for: Alzheimer’s and Parkinson’s Diseases Predict Different COVID-19 Outcomes: A UK Biobank Study
Source: Geriatrics (Basel). 2021 Jan 26;6(1):10. doi: 10.3390/geriatrics6010010 (PMC7839041; doi:10.3390/geriatrics6010010)
Supplement: Supplementary file 1 [file geriatrics-06-00010-s001.zip › Supplementary_Table_10.xlsx]

## Sheet: Supplementary Table 10
Supplementary Table 10. Effect of drug treatment on COVID-19 mortality in the UK Biobank.
Effect of drug treatments on COVID-19 mortality in the UK Biobank cohort. For each drug treatment (Drug treatment) the number of patients (Number of participants) taking the drug (TRUE) and not taking the drug (FALSE) were defined, and compared to the number of patients who died from COVID-19 (COVID-19 death), compared to the total number of patients in the UK Biobank tested for COVID-19 (Total p…
Drug Treatment	Number of participants	Number of COVID-19 death	Total number of participants tested	P-value
hydrocortisone				0.179
FALSE	13005 (99.7%)	297 (99.3%)	13302 (99.7%)
TRUE	34 (0.3%)	2 (0.7%)	36 (0.3%)
fluoxetine				0.064
FALSE	12812 (98.3%)	298 (99.7%)	13110 (98.3%)
TRUE	227 (1.7%)	1 (0.3%)	228 (1.7%)
fluvoxamine				0.88
FALSE	1038 (100.0%)	299 (100.0%)	13337 (100.0%)
TRUE	1 (0.0%)	0 (0.0%)	1 (0.0%)
amantadine				0.65
FALSE	13030 (99.9%)	299 (100.0%)	13329 (99.9%)
TRUE	9 (0.1%)	0 (0.0%)	9 (0.1%)
warfarin				0.056
FALSE	12800 (98.2%)	289 (96.7%)	13089 (98.1%)
TRUE	239 (1.8%)	10(3.3%)	249 (1.9%)
donepezil				0.88
FALSE	13038 (100.0%)	299 (100.0%)	13337 (100.0%)
TRUE	1 (0.0%)	0 (0.0%)	1 (0.0%)
galantamine				1
FALSE	13039 (100.0%)	299 (100.0%)	13338 (100.0%)
TRUE	0 (0.0%)	0 (0.0%)	0 (0.0%)
memantine				1
FALSE	13039 (100.0%)	299 (100.0%)	13338 (100.0%)
TRUE	0 (0.0%)	0 (0.0%)	0 (0.0%)
doxycycline				0.247
FALSE	13025 (99.9%)	298 (99.7%)	13323 (99.9%)
TRUE	14 (0.1%)	1 (0.3%)	15 (0.1%)
