# Supplementary material for: Alzheimer’s and Parkinson’s Diseases Predict Different COVID-19 Outcomes: A UK Biobank Study
Source: Geriatrics (Basel). 2021 Jan 26;6(1):10. doi: 10.3390/geriatrics6010010 (PMC7839041; doi:10.3390/geriatrics6010010)
Supplement: Supplementary file 1 [file geriatrics-06-00010-s001.zip › Supplementary_Table_11.xlsx]

## Sheet: Supplementary Table 11
Supplementary Table 11. Demographic and clinical characteristics of amantadine treated patients.
Demographic and clinical characteristics of amantadine treated participants (n = 9) included in the study. Household number refers to the number of people per single household. Housing type refers to the type of accommodation in which patients live (flat/maisonette, house/bungalow, caravan, sheltered accommodation, care home). NVQ/HND/HNC, participants who received vocational qualifications such …
Patient	1	2	3	4	5	6	7	8	9
History of cancer(s)	0	0	0	1	1	0	0	0	0
Townsend Social Deprivation Index	6.36393	-5.05503	-5.15631	-5.03036	-3.67778	-4.23652	-5.63253	-3.16406	-2.65452
Smoking	Current	Previous	Never	Current	Never	Never	Previous	Previous	Never
Nationality	British	British	British	Irish	British	British	British	British	British
Wheezing	TRUE	FALSE	FALSE	TRUE	FALSE	FALSE	FALSE	FALSE	FALSE
Diabetes diagnosis	FALSE	FALSE	FALSE	FALSE	FALSE	FALSE	FALSE	FALSE	FALSE
Sex	Female	Female	Female	Female	Male	Female	Male	Male	Female
Household number	1	1	2	2	4	4	2	2	1
Average Household Income (GBP)	Less than 18,000	52,000 to 100,000	18,000 to 30,999	Less than 18,000	31,000 to 51,999	Greater than 100,000	Less than 18,000	Less than 18,000	Less than 18,000
COVID-19 infection	NEGATIVE	NEGATIVE	NEGATIVE	NEGATIVE	POSITIVE	NEGATIVE	NEGATIVE	NEGATIVE	NEGATIVE
Parkinson's disease diagnosis	FALSE	FALSE	TRUE	TRUE	TRUE	TRUE	TRUE	TRUE	FALSE
Alzheimer’s disease diagnosis	FALSE	FALSE	FALSE	FALSE	FALSE	FALSE	FALSE	FALSE	FALSE
High blood pressure	TRUE	TRUE	FALSE	FALSE	FALSE	FALSE	TRUE	TRUE	FALSE
Age	58	62	77	79	80	68	69	76	77
Waist-to-hip ratio	0.852632	0.819149	0.82	0.777778	0.950495	0.806452	0.981308	0.878788	0.87963
Education certification	CSEs	Professional qualifications	None of the above	None of the above	NVQ/HND/HNC	Professional qualifications	None of the above	None of the above	O-levels/GCSEs
Housing type	A flat, maisonette or apartment	A house or bungalow	A house or bungalow	A house or bungalow	A house or bungalow	A house or bungalow	A house or bungalow	A house or bungalow	A house or bungalow
Ethnicity	white	white	white	minority	white	white	white	white	white
Education score	42.56	2.16	6.1	7.64	5.7	0.39	2.23	4.34	5.07
Normalised C-reactive protein levels	0.0112908	0.00654596	0.0465053	0.0174031	0.00341491	0.00551393	0.0173402	0.00891906	NA
Blood group	OO	OO	OO	AO	AO	AO	AO	OO	NA
COVID-19 death	FALSE	FALSE	FALSE	FALSE	FALSE	FALSE	FALSE	FALSE	FALSE
Hydrocortisone	FALSE	FALSE	FALSE	FALSE	FALSE	FALSE	FALSE	FALSE	FALSE
Fluoxetine	FALSE	FALSE	FALSE	FALSE	FALSE	FALSE	FALSE	FALSE	FALSE
Fluvoxamine	FALSE	FALSE	FALSE	FALSE	FALSE	FALSE	FALSE	FALSE	FALSE
Amantadine	TRUE	TRUE	TRUE	TRUE	TRUE	TRUE	TRUE	TRUE	TRUE
Warfarin	FALSE	FALSE	FALSE	FALSE	FALSE	FALSE	FALSE	FALSE	FALSE
Donepezil	FALSE	FALSE	FALSE	FALSE	FALSE	FALSE	FALSE	FALSE	FALSE
Galantamine	FALSE	FALSE	FALSE	FALSE	FALSE	FALSE	FALSE	FALSE	FALSE
Memantine	FALSE	FALSE	FALSE	FALSE	FALSE	FALSE	FALSE	FALSE	FALSE
Doxycycline	FALSE	FALSE	FALSE	FALSE	FALSE	FALSE	FALSE	FALSE	FALSE
